# Supplementary material for: Unified comparison of machine learning paradigms for blood transfusion prediction in pediatric congenital heart surgery
Source: iScience. 2026 May 30;29(6):116181. doi: 10.1016/j.isci.2026.116181 (PMC13241783; doi:10.1016/j.isci.2026.116181)
Supplement: Data S1. Original analysis code used for data preprocessing, model training, evaluation, and visualization [file mmc2.zip]

Archive with 13 entries (12 files):
- raw code/
- raw code/.DS_Store
- __MACOSX/raw code/._.DS_Store
- raw code/config.py
- raw code/requirements.txt
- __MACOSX/raw code/._requirements.txt
- raw code/04_classification_algorithms.py
- raw code/02_balancing_strategy_comparison.py
- raw code/01_imputation_comparison.py
- raw code/03_prediction_paradigm_comparison.py
- raw code/data_utils.py
- raw code/05_regression_algorithms.py
- raw code/06_shap_analysis.py
