# Supplementary material for: Unified comparison of machine learning paradigms for blood transfusion prediction in pediatric congenital heart surgery
Source: iScience. 2026 May 30;29(6):116181. doi: 10.1016/j.isci.2026.116181 (PMC13241783; doi:10.1016/j.isci.2026.116181)
Supplement: Data S1. Original analysis code used for data preprocessing, model training, evaluation, and visualization [file mmc2.zip › raw code/config.py]

"""
Configuration file for Blood Transfusion Prediction Analysis.

Paper: Blood Transfusion Prediction in Pediatric Congenital Heart Surgery:
       A Novel Framework for Unified Comparison Across Prediction Paradigms

This module defines all shared constants, column mappings, thresholds,
and hyperparameters used across the analysis pipeline.
"""

import os

# ============================================================
# Data File Path
# ============================================================
# The de-identified clinical data is available at Mendeley Data:
# https://doi.org/10.17632/776566vnmm.1
#
# Place the downloaded Excel file in the same directory as these scripts,
# or adjust the path below.

DATA_DIR = os.path.dirname(os.path.abspath(__file__))
DATA_FILE = os.path.join(
    DATA_DIR, "..", "raw data",
    "Blood Transfusion Database for Pediatric Congenital Heart Disease Surgery.xlsx"
)

# Output directory for results
OUTPUT_DIR = os.path.join(DATA_DIR, "results")

# ============================================================
# Column Definitions
# ============================================================

# 16 preoperative feature columns used in the analysis
FEATURE_COLS = [
    'age (months)',                    # Age in months
    'gender',                          # Sex (male=1, female=0)
    'weight (kg)',                     # Body weight in kg
    'Hb (g/L)',                        # Hemoglobin
    'RBC count (*10^12/L)',            # Red blood cell count
    'Hct (%)',                         # Hematocrit
    'Plt count (*10^9/L)',             # Platelet count
    'Fib (mg/dL)',                     # Fibrinogen
    'Alb (g/L)',                       # Albumin
    'Total Protein (g/L)',             # Total protein
    'Direct glycolubin (umol/L)',      # Direct bilirubin
    'Indirect glycolubin (umol/L)',    # Indirect bilirubin
    'PT (seconds)',                    # Prothrombin time
    'APTT (seconds)',                  # Activated partial thromboplastin time
    'Aristotle Score',                 # Surgical complexity score
    'CPB',                             # Cardiopulmonary bypass (yes=1, no=0)
]

# Outcome columns: intraoperative transfusion volumes
OUTCOME_COLS = {
    'RBC': 'RBC Volume in Surgery (u)',
    'Plasma': 'Plasma Volume in Surgery (mL)',
    'Platelet': 'Plt Volume in Surgery (u)',
}

# Categorical columns requiring encoding
CATEGORICAL_COLS = ['gender', 'CPB']

# Categorical variable encoding (handles both English and Chinese values)
CATEGORICAL_ENCODING = {
    'gender': {'Male': 1, 'Female': 0, 'male': 1, 'female': 0,
               'M': 1, 'F': 0, 'm': 1, 'f': 0,
               '男': 1, '女': 0, 1: 1, 0: 0},
    'CPB':    {'Yes': 1, 'No': 0, 'yes': 1, 'no': 0,
               'Y': 1, 'N': 0, 'y': 1, 'n': 0,
               '是': 1, '否': 0, 1: 1, 0: 0},
}

# Markers used for missing values in the raw data
MISSING_MARKERS = ['/', '-', 'NA', 'N/A', 'na', 'n/a', '']

# Columns that contain non-numeric missing markers and need type conversion
NUMERIC_COLS_TO_CONVERT = [
    'Fib (mg/dL)',
    'Alb (g/L)',
    'Total Protein (g/L)',
    'Direct glycolubin (umol/L)',
    'Indirect glycolubin (umol/L)',
    'PT (seconds)',
    'APTT (seconds)',
]

# ============================================================
# Pediatric Normal Physiological Reference Ranges
# ============================================================
# Used for the normal-range random imputation method.
# Values are based on pediatric clinical reference ranges.

NORMAL_RANGES = {
    'PT (seconds)':                 {'min': 11.0, 'max': 14.5, 'mean': 12.5, 'std': 0.8},
    'APTT (seconds)':               {'min': 25.0, 'max': 40.0, 'mean': 32.0, 'std': 3.5},
    'Alb (g/L)':                    {'min': 38.0, 'max': 54.0, 'mean': 44.0, 'std': 3.5},
    'Total Protein (g/L)':          {'min': 60.0, 'max': 80.0, 'mean': 68.0, 'std': 4.0},
    'Direct glycolubin (umol/L)':   {'min': 0.0,  'max': 6.8,  'mean': 2.0,  'std': 1.2},
    'Indirect glycolubin (umol/L)': {'min': 1.7,  'max': 13.7, 'mean': 6.0,  'std': 2.5},
    'Fib (mg/dL)':                  {'min': 2.0,  'max': 4.0,  'mean': 2.8,  'std': 0.4},
}

# ============================================================
# Multi-class Classification Parameters
# ============================================================

# Thresholds for creating multi-class labels from continuous transfusion volumes
# Determined based on transfusion volume distribution characteristics and
# clinical transfusion patterns in pediatric cardiac surgery.
# Uses pd.cut(bins=..., include_lowest=True) to create class labels.
MULTICLASS_BINS = {
    'RBC':      [0, 0.5, 2, 4, float('inf')],       # 4 classes: [0,0.5], (0.5,2], (2,4], >4 units
    'Plasma':   [0, 50, 150, 300, float('inf')],     # 4 classes: [0,50], (50,150], (150,300], >300 mL
    'Platelet': [0, 0.5, 1, 2, float('inf')],        # 4 classes: [0,0.5], (0.5,1], (1,2], >2 units
}

# Class center values are calculated as training set median per class
# (using get_multiclass_median_values function), not fixed values.
# The values below are approximate references only.
# CLASS_CENTERS (approximate):
#   RBC:      [0, 1.0, 3.0, 5.0]
#   Plasma:   [0, 120.0, 220.0, 390.0]
#   Platelet: [0, 0.75, 2.0, 5.0]

# ============================================================
# Analysis Hyperparameters
# ============================================================

RANDOM_STATE = 42
TEST_SIZE = 0.2

# SMOTE + Random Undersampling parameters
SMOTE_STRATEGY = 0.5       # Oversample minority class to 50% of majority class
UNDERSAMPLE_STRATEGY = 1.0  # Then undersample majority to match minority (1:1 ratio)

# Dual-MAE composite score weights
W_MAE_ALL = 0.5         # Weight for MAE on all samples
W_MAE_TRANSFUSED = 0.5  # Weight for MAE on transfused-only samples

# Default number of estimators for ensemble methods
N_ESTIMATORS = 100
