# Supplementary material for: Unified comparison of machine learning paradigms for blood transfusion prediction in pediatric congenital heart surgery
Source: iScience. 2026 May 30;29(6):116181. doi: 10.1016/j.isci.2026.116181 (PMC13241783; doi:10.1016/j.isci.2026.116181)
Supplement: Data S1. Original analysis code used for data preprocessing, model training, evaluation, and visualization [file mmc2.zip › raw code/requirements.txt]

# Python Dependencies for Blood Transfusion Prediction Analysis
# Paper: Blood Transfusion Prediction in Pediatric Congenital Heart Surgery:
#        A Novel Framework for Unified Comparison Across Prediction Paradigms
#
# Tested with Python 3.10

numpy>=1.23.0
pandas>=1.5.0
scikit-learn>=1.2.0
imbalanced-learn>=0.10.0
xgboost>=1.7.0
lightgbm>=3.3.0
catboost>=1.1.0
shap>=0.42.0
matplotlib>=3.6.0
openpyxl>=3.0.0
statsmodels>=0.13.0
