# Supplementary material for: Unified comparison of machine learning paradigms for blood transfusion prediction in pediatric congenital heart surgery
Source: iScience. 2026 May 30;29(6):116181. doi: 10.1016/j.isci.2026.116181 (PMC13241783; doi:10.1016/j.isci.2026.116181)
Supplement: Data S1. Original analysis code used for data preprocessing, model training, evaluation, and visualization [file mmc2.zip › raw code/04_classification_algorithms.py]

#!/usr/bin/env python3
"""
Script 04: 15 Classification Algorithms Comparison (Figure 5 - ROC curves)
============================================================

Compares 15 machine learning classification algorithms for binary
transfusion prediction (yes/no) across three blood products.

Algorithms evaluated:
  1. Logistic Regression       9.  XGBoost
  2. Ridge Classifier         10.  LightGBM
  3. Decision Tree            11.  CatBoost
  4. Random Forest            12.  SVM
  5. Extra Trees              13.  KNN
  6. Bagging                  14.  Naive Bayes
  7. AdaBoost                 15.  Neural Network (MLP)
  8. Gradient Boosting

All classifiers are trained on SMOTE + Undersampled balanced data.
Evaluation metrics: AUC, F1, Accuracy, Sensitivity, Specificity.

Paper: Blood Transfusion Prediction in Pediatric Congenital Heart Surgery:
       A Novel Framework for Unified Comparison Across Prediction Paradigms
"""

import os
import numpy as np
import pandas as pd
from sklearn.model_selection import train_test_split
from sklearn.preprocessing import StandardScaler
from sklearn.metrics import (
    roc_auc_score, f1_score, accuracy_score, recall_score, roc_curve
)

# Classification algorithms
from sklearn.linear_model import LogisticRegression, RidgeClassifier
from sklearn.tree import DecisionTreeClassifier
from sklearn.ensemble import (
    RandomForestClassifier, ExtraTreesClassifier,
    BaggingClassifier, AdaBoostClassifier,
    GradientBoostingClassifier
)
from sklearn.svm import SVC
from sklearn.neighbors import KNeighborsClassifier
from sklearn.naive_bayes import GaussianNB
from sklearn.neural_network import MLPClassifier

from config import *
from data_utils import (
    get_prepared_data, create_binary_labels, apply_smote_undersampling
)

import warnings
warnings.filterwarnings('ignore')

np.random.seed(RANDOM_STATE)

# Try importing optional gradient boosting libraries
try:
    from xgboost import XGBClassifier
    HAS_XGBOOST = True
except ImportError:
    HAS_XGBOOST = False

try:
    from lightgbm import LGBMClassifier
    HAS_LIGHTGBM = True
except ImportError:
    HAS_LIGHTGBM = False

try:
    from catboost import CatBoostClassifier
    HAS_CATBOOST = True
except ImportError:
    HAS_CATBOOST = False


def get_classifiers():
    """
    Return a dictionary of all 15 classification algorithms with their
    hyperparameters.
    """
    classifiers = {
        'Logistic Regression': LogisticRegression(
            max_iter=1000, random_state=RANDOM_STATE),
        'Ridge Classifier': RidgeClassifier(
            random_state=RANDOM_STATE),
        'Decision Tree': DecisionTreeClassifier(
            random_state=RANDOM_STATE),
        'Random Forest': RandomForestClassifier(
            n_estimators=N_ESTIMATORS, random_state=RANDOM_STATE),
        'Extra Trees': ExtraTreesClassifier(
            n_estimators=N_ESTIMATORS, random_state=RANDOM_STATE),
        'Bagging': BaggingClassifier(
            n_estimators=N_ESTIMATORS, random_state=RANDOM_STATE),
        'AdaBoost': AdaBoostClassifier(
            n_estimators=N_ESTIMATORS, random_state=RANDOM_STATE),
        'Gradient Boosting': GradientBoostingClassifier(
            n_estimators=N_ESTIMATORS, random_state=RANDOM_STATE),
        'SVM': SVC(
            probability=True, random_state=RANDOM_STATE),
        'KNN': KNeighborsClassifier(
            n_neighbors=5),
        'Naive Bayes': GaussianNB(),
        'Neural Network': MLPClassifier(
            hidden_layer_sizes=(100, 50), max_iter=500,
            random_state=RANDOM_STATE),
    }

    if HAS_XGBOOST:
        classifiers['XGBoost'] = XGBClassifier(
            n_estimators=N_ESTIMATORS, random_state=RANDOM_STATE,
            use_label_encoder=False, eval_metric='logloss', verbosity=0)
    if HAS_LIGHTGBM:
        classifiers['LightGBM'] = LGBMClassifier(
            n_estimators=N_ESTIMATORS, random_state=RANDOM_STATE, verbose=-1)
    if HAS_CATBOOST:
        classifiers['CatBoost'] = CatBoostClassifier(
            n_estimators=N_ESTIMATORS, random_state=RANDOM_STATE, verbose=0)

    return classifiers


def evaluate_classifier(clf, name, X_train, X_test, y_train, y_test):
    """
    Train a classifier and evaluate its performance.

    Returns
    -------
    dict with AUC, F1, Accuracy, Sensitivity, and ROC curve data.
    """
    clf.fit(X_train, y_train)
    y_pred = clf.predict(X_test)

    # Get predicted probabilities
    if hasattr(clf, 'predict_proba'):
        y_prob = clf.predict_proba(X_test)[:, 1]
    elif hasattr(clf, 'decision_function'):
        # For RidgeClassifier: normalize decision function to [0, 1]
        y_scores = clf.decision_function(X_test)
        y_prob = (y_scores - y_scores.min()) / (y_scores.max() - y_scores.min() + 1e-6)
    else:
        y_prob = y_pred.astype(float)

    # Metrics
    auc = roc_auc_score(y_test, y_prob)
    f1 = f1_score(y_test, y_pred, zero_division=0)
    acc = accuracy_score(y_test, y_pred)
    sensitivity = recall_score(y_test, y_pred, zero_division=0)

    # ROC curve data
    fpr, tpr, _ = roc_curve(y_test, y_prob)

    return {
        'name': name,
        'auc': auc, 'f1': f1,
        'accuracy': acc, 'sensitivity': sensitivity,
        'fpr': fpr, 'tpr': tpr,
    }


def main():
    print("=" * 70)
    print("  15 Classification Algorithms Comparison (Figure 5)")
    print("=" * 70)

    # Load data
    print("\nLoading data...")
    X, targets = get_prepared_data()
    X_arr = X.values
    print(f"  Total patients: {len(X_arr)}")

    classifiers = get_classifiers()
    print(f"  Algorithms loaded: {len(classifiers)}")
    if not HAS_XGBOOST:
        print("  [Warning] XGBoost not installed, skipping.")
    if not HAS_LIGHTGBM:
        print("  [Warning] LightGBM not installed, skipping.")
    if not HAS_CATBOOST:
        print("  [Warning] CatBoost not installed, skipping.")

    all_results = []

    for product_name in ['RBC', 'Plasma', 'Platelet']:
        print(f"\n{'='*60}")
        print(f"  Blood Product: {product_name}")
        print(f"{'='*60}")

        y = targets[product_name]
        y_binary = create_binary_labels(y)

        # Train/test split
        indices = np.arange(len(X_arr))
        train_idx, test_idx = train_test_split(
            indices, test_size=TEST_SIZE,
            random_state=RANDOM_STATE, stratify=y_binary
        )

        X_train, X_test = X_arr[train_idx], X_arr[test_idx]
        y_train_binary = y_binary[train_idx]
        y_test_binary = y_binary[test_idx]

        # Standardize
        scaler = StandardScaler()
        X_train_scaled = scaler.fit_transform(X_train)
        X_test_scaled = scaler.transform(X_test)

        # Apply SMOTE + Undersampling
        X_train_balanced, y_train_balanced = apply_smote_undersampling(
            X_train_scaled, y_train_binary
        )

        print(f"\n  Training samples (balanced): {len(y_train_balanced)}")
        print(f"  Class distribution: {np.bincount(y_train_balanced)}")
        print(f"  Test samples: {len(y_test_binary)}")

        print(f"\n  {'Algorithm':<25} {'AUC':>8} {'F1':>8} "
              f"{'Accuracy':>10} {'Sensitivity':>12}")
        print(f"  {'-'*65}")

        for name, clf in classifiers.items():
            try:
                result = evaluate_classifier(
                    clf, name,
                    X_train_balanced, X_test_scaled,
                    y_train_balanced, y_test_binary
                )

                all_results.append({
                    'Product': product_name,
                    'Algorithm': name,
                    'AUC': result['auc'],
                    'F1': result['f1'],
                    'Accuracy': result['accuracy'],
                    'Sensitivity': result['sensitivity'],
                })

                print(f"  {name:<25} {result['auc']:>8.3f} "
                      f"{result['f1']:>8.3f} {result['accuracy']:>10.3f} "
                      f"{result['sensitivity']:>12.3f}")

            except Exception as e:
                print(f"  {name:<25} ERROR: {str(e)[:40]}")

        # Report top 5 by AUC
        product_results = [r for r in all_results if r['Product'] == product_name]
        sorted_by_auc = sorted(product_results, key=lambda x: x['AUC'], reverse=True)
        print(f"\n  Top 5 by AUC:")
        for i, r in enumerate(sorted_by_auc[:5], 1):
            print(f"    {i}. {r['Algorithm']}: AUC={r['AUC']:.3f}")

    # Summary
    print("\n" + "=" * 70)
    print("  Summary: Best Algorithm per Blood Product")
    print("=" * 70)

    df_results = pd.DataFrame(all_results)
    for product in ['RBC', 'Plasma', 'Platelet']:
        prod_data = df_results[df_results['Product'] == product]
        best = prod_data.loc[prod_data['AUC'].idxmax()]
        print(f"  {product}: {best['Algorithm']} (AUC={best['AUC']:.3f})")

    # Save results
    os.makedirs(OUTPUT_DIR, exist_ok=True)
    df_results.to_csv(
        os.path.join(OUTPUT_DIR, 'classification_comparison_results.csv'),
        index=False
    )
    print(f"\nResults saved to: {OUTPUT_DIR}/classification_comparison_results.csv")


if __name__ == '__main__':
    main()
