# Supplementary material for: Unified comparison of machine learning paradigms for blood transfusion prediction in pediatric congenital heart surgery
Source: iScience. 2026 May 30;29(6):116181. doi: 10.1016/j.isci.2026.116181 (PMC13241783; doi:10.1016/j.isci.2026.116181)
Supplement: Data S1. Original analysis code used for data preprocessing, model training, evaluation, and visualization [file mmc2.zip › raw code/02_balancing_strategy_comparison.py]

#!/usr/bin/env python3
"""
Script 02: Balancing Strategy Comparison (Figure 3)
============================================================

Compares three class balancing strategies for handling imbalanced
transfusion data:
  1. No Balancing (original imbalanced data)
  2. SMOTE Only (oversample minority to match majority)
  3. SMOTE + Random Undersampling (oversample minority to 50% of majority,
     then undersample majority to 1:1)

Evaluation uses Random Forest classifier for binary transfusion prediction
(yes/no) across all three blood products (RBC, Plasma, Platelet).

Paper: Blood Transfusion Prediction in Pediatric Congenital Heart Surgery:
       A Novel Framework for Unified Comparison Across Prediction Paradigms
"""

import os
import numpy as np
import pandas as pd
from sklearn.preprocessing import StandardScaler
from sklearn.model_selection import train_test_split
from sklearn.ensemble import RandomForestClassifier
from sklearn.metrics import roc_auc_score, f1_score
from imblearn.over_sampling import SMOTE
from imblearn.under_sampling import RandomUnderSampler

from config import *
from data_utils import get_prepared_data, create_binary_labels

import warnings
warnings.filterwarnings('ignore')

np.random.seed(RANDOM_STATE)


def apply_balancing(X_train, y_train, strategy):
    """
    Apply a balancing strategy to training data.

    Parameters
    ----------
    X_train : np.ndarray
        Training features.
    y_train : np.ndarray
        Binary training labels.
    strategy : str
        One of 'No Balancing', 'SMOTE Only', 'SMOTE + Undersampling'.

    Returns
    -------
    X_resampled, y_resampled : np.ndarray
    """
    if strategy == "No Balancing":
        return X_train, y_train
    elif strategy == "SMOTE Only":
        smote = SMOTE(random_state=RANDOM_STATE)  # Default: auto (balance to 1:1)
        return smote.fit_resample(X_train, y_train)
    elif strategy == "SMOTE + Undersampling":
        smote = SMOTE(sampling_strategy=SMOTE_STRATEGY, random_state=RANDOM_STATE)
        rus = RandomUnderSampler(sampling_strategy=UNDERSAMPLE_STRATEGY,
                                 random_state=RANDOM_STATE)
        X_res, y_res = smote.fit_resample(X_train, y_train)
        return rus.fit_resample(X_res, y_res)
    else:
        raise ValueError(f"Unknown strategy: {strategy}")


def main():
    print("=" * 70)
    print("  Balancing Strategy Comparison (Figure 3)")
    print("=" * 70)

    # Load imputed data
    print("\nLoading data...")
    X, targets = get_prepared_data()
    print(f"  Total patients: {len(X)}")
    print(f"  Features: {X.shape[1]}")

    strategies = ["No Balancing", "SMOTE Only", "SMOTE + Undersampling"]
    all_results = []

    for product_name, target_col in OUTCOME_COLS.items():
        print(f"\n{'='*50}")
        print(f"  Blood Product: {product_name}")
        print(f"{'='*50}")

        y = targets[product_name]
        y_binary = create_binary_labels(y)

        # Report class distribution
        n_pos = y_binary.sum()
        n_neg = len(y_binary) - n_pos
        ratio = n_neg / n_pos if n_pos > 0 else np.inf
        print(f"  No transfusion: {n_neg}, Transfusion: {n_pos}")
        print(f"  Imbalance ratio: {ratio:.1f}:1")

        # Train/test split (stratified by binary label)
        X_arr = X.values
        indices = np.arange(len(X_arr))
        train_idx, test_idx = train_test_split(
            indices, test_size=TEST_SIZE,
            random_state=RANDOM_STATE, stratify=y_binary
        )

        X_train, X_test = X_arr[train_idx], X_arr[test_idx]
        y_train, y_test = y[train_idx], y[test_idx]
        y_train_binary = y_binary[train_idx]
        y_test_binary = y_binary[test_idx]

        # Standardize
        scaler = StandardScaler()
        X_train_scaled = scaler.fit_transform(X_train)
        X_test_scaled = scaler.transform(X_test)

        print(f"\n  {'Strategy':<25} {'Train Size':>12} {'Ratio':>10} "
              f"{'AUC':>8} {'F1':>8}")
        print(f"  {'-'*65}")

        for strategy in strategies:
            # Apply balancing
            X_balanced, y_balanced = apply_balancing(
                X_train_scaled, y_train_binary, strategy
            )

            # Calculate class ratio after balancing
            n_pos_bal = y_balanced.sum()
            n_neg_bal = len(y_balanced) - n_pos_bal
            ratio_bal = n_neg_bal / n_pos_bal if n_pos_bal > 0 else np.inf

            # Train classifier
            clf = RandomForestClassifier(
                n_estimators=N_ESTIMATORS, random_state=RANDOM_STATE
            )
            clf.fit(X_balanced, y_balanced)

            # Predict on test set
            y_pred = clf.predict(X_test_scaled)
            y_prob = clf.predict_proba(X_test_scaled)[:, 1]

            auc = roc_auc_score(y_test_binary, y_prob)
            f1 = f1_score(y_test_binary, y_pred, zero_division=0)

            all_results.append({
                'Product': product_name,
                'Strategy': strategy,
                'Train_Size': len(y_balanced),
                'Imbalance_Ratio': ratio_bal,
                'AUC': auc,
                'F1': f1,
            })

            print(f"  {strategy:<25} {len(y_balanced):>12} "
                  f"{ratio_bal:>8.1f}:1 {auc:>8.3f} {f1:>8.3f}")

    # Summary
    print("\n" + "=" * 70)
    print("  Summary: Balancing Strategy Comparison")
    print("=" * 70)

    df_results = pd.DataFrame(all_results)

    # Average performance across products
    avg = df_results.groupby('Strategy').agg({
        'AUC': 'mean', 'F1': 'mean'
    }).reset_index()
    avg = avg.sort_values('F1', ascending=False)

    print("\nAverage performance across blood products (sorted by F1):")
    print("-" * 50)
    print(f"{'Strategy':<25} {'Avg AUC':>10} {'Avg F1':>10}")
    print("-" * 50)
    for _, row in avg.iterrows():
        print(f"{row['Strategy']:<25} {row['AUC']:>10.3f} {row['F1']:>10.3f}")

    best_strategy = avg.iloc[0]['Strategy']
    print(f"\nBest balancing strategy: {best_strategy}")

    # Save results
    os.makedirs(OUTPUT_DIR, exist_ok=True)
    df_results.to_csv(
        os.path.join(OUTPUT_DIR, 'balancing_strategy_results.csv'),
        index=False
    )
    print(f"\nResults saved to: {OUTPUT_DIR}/balancing_strategy_results.csv")


if __name__ == '__main__':
    main()
