# Supplementary material for: Unified comparison of machine learning paradigms for blood transfusion prediction in pediatric congenital heart surgery
Source: iScience. 2026 May 30;29(6):116181. doi: 10.1016/j.isci.2026.116181 (PMC13241783; doi:10.1016/j.isci.2026.116181)
Supplement: Data S1. Original analysis code used for data preprocessing, model training, evaluation, and visualization [file mmc2.zip › raw code/01_imputation_comparison.py]

#!/usr/bin/env python3
"""
Script 01: Imputation Method Comparison (Figure 2)
============================================================

Compares six imputation methods for handling missing data:
  1. Complete case analysis (no imputation, only complete records)
  2. Mean imputation
  3. Median imputation
  4. Normal-range random imputation
  5. KNN imputation (k=5)
  6. Iterative regression imputation (BayesianRidge)

Each method is evaluated by training a Random Forest classifier to predict
binary transfusion outcomes (yes/no) for three blood products (RBC, Plasma,
Platelets), using AUC and F1 as performance metrics.

Paper: Blood Transfusion Prediction in Pediatric Congenital Heart Surgery:
       A Novel Framework for Unified Comparison Across Prediction Paradigms
"""

import os
import sys
import numpy as np
import pandas as pd
from sklearn.model_selection import train_test_split
from sklearn.preprocessing import StandardScaler
from sklearn.ensemble import RandomForestClassifier
from sklearn.metrics import roc_auc_score, f1_score

from config import *
from data_utils import (
    load_raw_data, encode_categorical, get_feature_cols,
    create_binary_labels,
    impute_mean, impute_median, impute_normal_range_random,
    impute_knn, impute_iterative_regression, impute_random_forest
)

import warnings
warnings.filterwarnings('ignore')

np.random.seed(RANDOM_STATE)


def evaluate_imputation_method(df_imputed, feature_cols, outcome_cols):
    """
    Evaluate an imputation method by training a Random Forest classifier
    on each blood product and computing AUC and F1.

    Parameters
    ----------
    df_imputed : pd.DataFrame
        Imputed DataFrame.
    feature_cols : list of str
        Feature column names.
    outcome_cols : dict
        {product_name: column_name} for each blood product.

    Returns
    -------
    dict
        Results for each blood product: AUC and F1.
    """
    results = {}

    for product, target_col in outcome_cols.items():
        if target_col not in df_imputed.columns:
            continue

        # Prepare data
        df_work = df_imputed[feature_cols + [target_col]].dropna()
        if len(df_work) < 50:
            results[product] = {'auc': np.nan, 'f1': np.nan}
            continue

        X = df_work[feature_cols].values
        y = pd.to_numeric(df_work[target_col], errors='coerce').fillna(0).values
        y_binary = create_binary_labels(y)

        # Skip if only one class present
        if len(np.unique(y_binary)) < 2:
            results[product] = {'auc': np.nan, 'f1': np.nan}
            continue

        # Train/test split
        X_train, X_test, y_train, y_test = train_test_split(
            X, y_binary, test_size=TEST_SIZE,
            random_state=RANDOM_STATE, stratify=y_binary
        )

        # Standardize
        scaler = StandardScaler()
        X_train_scaled = scaler.fit_transform(X_train)
        X_test_scaled = scaler.transform(X_test)

        # Train Random Forest
        clf = RandomForestClassifier(
            n_estimators=N_ESTIMATORS, random_state=RANDOM_STATE
        )
        clf.fit(X_train_scaled, y_train)

        # Predict and evaluate
        y_pred = clf.predict(X_test_scaled)
        y_prob = clf.predict_proba(X_test_scaled)[:, 1]

        auc = roc_auc_score(y_test, y_prob)
        f1 = f1_score(y_test, y_pred, zero_division=0)

        results[product] = {'auc': auc, 'f1': f1}

    return results


def main():
    print("=" * 70)
    print("  Imputation Method Comparison (Figure 2)")
    print("=" * 70)

    # Load raw data
    print("\nLoading raw data...")
    df_raw = load_raw_data()
    print(f"  Total patients: {len(df_raw)}")

    # Encode categorical variables
    df_raw = encode_categorical(df_raw)

    # Identify feature columns and numeric columns for imputation
    feature_cols = get_feature_cols(df_raw)
    numeric_feature_cols = [
        col for col in feature_cols if col not in CATEGORICAL_COLS
    ]

    # Report missing data
    print("\nMissing values per column:")
    for col in numeric_feature_cols:
        if col in df_raw.columns:
            n_miss = df_raw[col].isnull().sum()
            pct = n_miss / len(df_raw) * 100
            if n_miss > 0:
                print(f"  {col}: {n_miss} ({pct:.1f}%)")

    total_cells = len(df_raw) * len(numeric_feature_cols)
    total_missing = sum(df_raw[c].isnull().sum() for c in numeric_feature_cols if c in df_raw.columns)
    print(f"\n  Total missing: {total_missing}/{total_cells} ({total_missing/total_cells*100:.1f}%)")

    # Define imputation methods
    imputation_methods = {
        'Complete Case': None,  # Special handling
        'Mean': lambda df: impute_mean(df, numeric_feature_cols),
        'Median': lambda df: impute_median(df, numeric_feature_cols),
        'Normal Range Random': lambda df: impute_normal_range_random(df, numeric_feature_cols),
        'KNN (k=5)': lambda df: impute_knn(df, numeric_feature_cols, n_neighbors=5),
        'Iterative Regression': lambda df: impute_iterative_regression(df, numeric_feature_cols),
    }

    # Evaluate each method
    all_results = []
    print("\nEvaluating imputation methods...")
    print("-" * 70)

    for method_name, impute_func in imputation_methods.items():
        print(f"\n  Method: {method_name}")

        if method_name == 'Complete Case':
            # Use only rows with no missing values in feature columns
            cols_to_check = [c for c in numeric_feature_cols if c in df_raw.columns]
            df_imputed = df_raw.dropna(subset=cols_to_check)
            print(f"    Retained: {len(df_imputed)} / {len(df_raw)} patients "
                  f"({len(df_imputed)/len(df_raw)*100:.1f}%)")
        else:
            df_imputed = impute_func(df_raw)
            print(f"    Samples: {len(df_imputed)}")

        # Evaluate
        results = evaluate_imputation_method(
            df_imputed, feature_cols, OUTCOME_COLS
        )

        for product, metrics in results.items():
            all_results.append({
                'Method': method_name,
                'Product': product,
                'AUC': metrics['auc'],
                'F1': metrics['f1'],
                'Sample_Size': len(df_imputed),
            })
            print(f"    {product}: AUC={metrics['auc']:.3f}, F1={metrics['f1']:.3f}")

    # Summary table
    print("\n" + "=" * 70)
    print("  Summary: Imputation Method Comparison")
    print("=" * 70)

    df_results = pd.DataFrame(all_results)

    # Calculate average performance across blood products
    avg_results = df_results.groupby('Method').agg({
        'AUC': 'mean',
        'F1': 'mean',
        'Sample_Size': 'first'
    }).reset_index()
    avg_results = avg_results.sort_values('AUC', ascending=False)

    print("\nAverage performance across blood products (sorted by AUC):")
    print("-" * 60)
    print(f"{'Method':<25} {'Avg AUC':>10} {'Avg F1':>10} {'Samples':>10}")
    print("-" * 60)
    for _, row in avg_results.iterrows():
        print(f"{row['Method']:<25} {row['AUC']:>10.3f} {row['F1']:>10.3f} "
              f"{row['Sample_Size']:>10.0f}")

    best_method = avg_results.iloc[0]['Method']
    print(f"\nBest imputation method: {best_method}")

    # Save results
    os.makedirs(OUTPUT_DIR, exist_ok=True)
    df_results.to_csv(
        os.path.join(OUTPUT_DIR, 'imputation_comparison_results.csv'),
        index=False
    )
    print(f"\nResults saved to: {OUTPUT_DIR}/imputation_comparison_results.csv")


if __name__ == '__main__':
    main()
