# Supplementary material for: Unified comparison of machine learning paradigms for blood transfusion prediction in pediatric congenital heart surgery
Source: iScience. 2026 May 30;29(6):116181. doi: 10.1016/j.isci.2026.116181 (PMC13241783; doi:10.1016/j.isci.2026.116181)
Supplement: Data S1. Original analysis code used for data preprocessing, model training, evaluation, and visualization [file mmc2.zip › raw code/03_prediction_paradigm_comparison.py]

#!/usr/bin/env python3
"""
Script 03: Three Prediction Paradigm Comparison with Dual-MAE (Figure 4)
============================================================

Compares three prediction paradigms for blood transfusion volume:
  1. Direct Regression: Directly predict continuous transfusion volume
  2. Two-Stage: First classify (transfusion yes/no), then predict volume
     for positive cases only
  3. Multi-class Classification: Classify into volume ranges, then map
     to class center values

The novel Dual-MAE composite score enables unified comparison:
  Composite = 0.5 * normalized_MAE_all + 0.5 * normalized_MAE_transfused

where normalized_MAE = MAE / max(MAE) within each blood product.

Paper: Blood Transfusion Prediction in Pediatric Congenital Heart Surgery:
       A Novel Framework for Unified Comparison Across Prediction Paradigms
"""

import os
import numpy as np
import pandas as pd
from sklearn.preprocessing import StandardScaler
from sklearn.model_selection import train_test_split
from sklearn.ensemble import (
    RandomForestClassifier, RandomForestRegressor,
    GradientBoostingClassifier, GradientBoostingRegressor
)
from sklearn.metrics import (
    mean_absolute_error, roc_auc_score, f1_score, recall_score, precision_score
)
from imblearn.over_sampling import SMOTE
from imblearn.under_sampling import RandomUnderSampler

from config import *
from data_utils import (
    get_prepared_data, create_binary_labels, create_multiclass_labels,
    get_multiclass_median_values, apply_smote_undersampling
)

import warnings
warnings.filterwarnings('ignore')

np.random.seed(RANDOM_STATE)


# ============================================================
# Three Prediction Paradigm Implementations
# ============================================================

def method_direct_regression(X_train_scaled, X_test_scaled,
                              y_train, y_test, y_test_binary):
    """
    Method 1: Direct Regression.

    Train a regressor on all samples to predict continuous transfusion volume.
    Convert predictions to binary (threshold=0.5) for classification evaluation.

    Returns
    -------
    dict with predicted continuous values and evaluation metrics.
    """
    reg = RandomForestRegressor(n_estimators=N_ESTIMATORS, random_state=RANDOM_STATE)
    reg.fit(X_train_scaled, y_train)
    y_pred = np.maximum(reg.predict(X_test_scaled), 0)

    # Convert to binary for classification metrics
    y_pred_binary = (y_pred > 0.5).astype(int)
    y_prob = np.clip(y_pred / (y_pred.max() + 1e-6), 0, 1)

    try:
        auc = roc_auc_score(y_test_binary, y_prob)
    except ValueError:
        auc = np.nan
    f1 = f1_score(y_test_binary, y_pred_binary, zero_division=0)

    # Regression metrics
    mae_all = mean_absolute_error(y_test, y_pred)
    mask_transfused = y_test_binary == 1
    mae_trans = mean_absolute_error(y_test[mask_transfused], y_pred[mask_transfused]) \
        if mask_transfused.sum() > 0 else np.nan

    return {
        'method': 'Direct Regression',
        'y_pred': y_pred,
        'y_pred_binary': y_pred_binary,
        'auc': auc, 'f1': f1,
        'mae_all': mae_all, 'mae_transfused': mae_trans
    }


def method_two_stage(X_train_scaled, X_test_scaled,
                      y_train, y_test,
                      y_train_binary, y_test_binary,
                      X_train_balanced, y_train_balanced):
    """
    Method 2: Two-Stage (Classification + Regression).

    Stage 1: Train a classifier on balanced data to predict transfusion yes/no.
    Stage 2: Train a regressor on original transfused-only data to predict volume.

    The final prediction is:
    - 0 if Stage 1 predicts no transfusion
    - Stage 2 regression prediction if Stage 1 predicts transfusion

    Returns
    -------
    dict with predicted values and evaluation metrics.
    """
    # Stage 1: Classification (using balanced data)
    clf = RandomForestClassifier(n_estimators=N_ESTIMATORS, random_state=RANDOM_STATE)
    clf.fit(X_train_balanced, y_train_balanced)

    y_pred_binary = clf.predict(X_test_scaled)
    y_prob = clf.predict_proba(X_test_scaled)[:, 1]

    auc = roc_auc_score(y_test_binary, y_prob)
    f1 = f1_score(y_test_binary, y_pred_binary, zero_division=0)

    # Stage 2: Regression (using original transfused-only data)
    mask_train_pos = y_train_binary == 1
    y_pred_volume = np.zeros(len(y_test))

    if mask_train_pos.sum() >= 10:
        reg = RandomForestRegressor(n_estimators=N_ESTIMATORS, random_state=RANDOM_STATE)
        reg.fit(X_train_scaled[mask_train_pos], y_train[mask_train_pos])

        mask_pred_pos = y_pred_binary == 1
        if mask_pred_pos.sum() > 0:
            y_pred_volume[mask_pred_pos] = np.maximum(
                reg.predict(X_test_scaled[mask_pred_pos]), 0
            )

    # Regression metrics
    mae_all = mean_absolute_error(y_test, y_pred_volume)
    mask_transfused = y_test_binary == 1
    mae_trans = mean_absolute_error(y_test[mask_transfused], y_pred_volume[mask_transfused]) \
        if mask_transfused.sum() > 0 else np.nan

    return {
        'method': 'Two-Stage',
        'y_pred': y_pred_volume,
        'y_pred_binary': y_pred_binary,
        'auc': auc, 'f1': f1,
        'mae_all': mae_all, 'mae_transfused': mae_trans
    }


def method_multiclass(X_train_scaled, X_test_scaled,
                       y_train_multi, y_test_multi,
                       y_test, y_test_binary,
                       median_values):
    """
    Method 3: Multi-class Classification.

    Classify samples into discrete volume ranges, then map predicted
    class labels to training set class median values for MAE calculation.

    Returns
    -------
    dict with predicted values and evaluation metrics.
    """
    clf = RandomForestClassifier(n_estimators=N_ESTIMATORS, random_state=RANDOM_STATE)
    clf.fit(X_train_scaled, y_train_multi)

    y_pred_multi = clf.predict(X_test_scaled)

    # Multi-class AUC
    try:
        y_prob = clf.predict_proba(X_test_scaled)
        # Binary AUC: probability of transfusion = 1 - P(class=0)
        y_prob_binary = 1 - y_prob[:, 0]
        auc = roc_auc_score(y_test_binary, y_prob_binary)
    except (ValueError, IndexError):
        auc = np.nan

    # Convert predictions to binary (class > 0 means transfusion)
    y_pred_binary = (y_pred_multi > 0).astype(int)
    f1 = f1_score(y_test_binary, y_pred_binary, zero_division=0)

    # Convert to continuous values using training set class medians
    y_pred_continuous = np.array([median_values[int(c)] for c in y_pred_multi])

    # Regression metrics
    mae_all = mean_absolute_error(y_test, y_pred_continuous)
    mask_transfused = y_test_binary == 1
    mae_trans = mean_absolute_error(y_test[mask_transfused], y_pred_continuous[mask_transfused]) \
        if mask_transfused.sum() > 0 else np.nan

    return {
        'method': 'Multi-class',
        'y_pred': y_pred_continuous,
        'y_pred_binary': y_pred_binary,
        'auc': auc, 'f1': f1,
        'mae_all': mae_all, 'mae_transfused': mae_trans
    }


# ============================================================
# Dual-MAE Composite Score
# ============================================================

def compute_dual_mae_composite(results_df, w1=W_MAE_ALL, w2=W_MAE_TRANSFUSED):
    """
    Compute the Dual-MAE composite score for each method within each product.

    Composite Score = w1 * normalized_MAE_all + w2 * normalized_MAE_transfused

    Normalization: MAE / max(MAE) within each blood product.
    Lower composite score indicates better overall performance.

    Parameters
    ----------
    results_df : pd.DataFrame
        Must contain columns: Product, Method, MAE_all, MAE_transfused.
    w1, w2 : float
        Weights for MAE_all and MAE_transfused respectively.

    Returns
    -------
    pd.DataFrame
        Input DataFrame with added columns: norm_MAE_all, norm_MAE_trans,
        Composite_Score.
    """
    df = results_df.copy()
    df['norm_MAE_all'] = np.nan
    df['norm_MAE_trans'] = np.nan
    df['Composite_Score'] = np.nan

    for product in df['Product'].unique():
        mask = df['Product'] == product
        prod_data = df.loc[mask]

        max_mae_all = prod_data['MAE_all'].max()
        max_mae_trans = prod_data['MAE_transfused'].max()

        if max_mae_all > 0:
            df.loc[mask, 'norm_MAE_all'] = prod_data['MAE_all'] / max_mae_all
        if max_mae_trans > 0:
            df.loc[mask, 'norm_MAE_trans'] = prod_data['MAE_transfused'] / max_mae_trans

        df.loc[mask, 'Composite_Score'] = (
            w1 * df.loc[mask, 'norm_MAE_all'] +
            w2 * df.loc[mask, 'norm_MAE_trans']
        )

    return df


def main():
    print("=" * 70)
    print("  Three Prediction Paradigm Comparison (Figure 4)")
    print("  Dual-MAE Composite Evaluation")
    print("=" * 70)

    # Load data
    print("\nLoading data...")
    X, targets = get_prepared_data()
    X_arr = X.values
    print(f"  Total patients: {len(X_arr)}")
    print(f"  Features: {X_arr.shape[1]}")

    all_results = []

    for product_name in ['RBC', 'Plasma', 'Platelet']:
        print(f"\n{'='*60}")
        print(f"  Blood Product: {product_name}")
        print(f"{'='*60}")

        y = targets[product_name]
        y_binary = create_binary_labels(y)
        bins = MULTICLASS_BINS[product_name]
        y_multi = create_multiclass_labels(y, bins)

        # Report class distributions
        print(f"  Binary: No transfusion={sum(y_binary==0)}, "
              f"Transfusion={sum(y_binary==1)}")
        print(f"  Multi-class distribution: {np.bincount(y_multi)}")

        # Train/test split
        indices = np.arange(len(X_arr))
        train_idx, test_idx = train_test_split(
            indices, test_size=TEST_SIZE,
            random_state=RANDOM_STATE, stratify=y_binary
        )

        X_train, X_test = X_arr[train_idx], X_arr[test_idx]
        y_train, y_test = y[train_idx], y[test_idx]
        y_train_binary = y_binary[train_idx]
        y_test_binary = y_binary[test_idx]
        y_train_multi = y_multi[train_idx]
        y_test_multi = y_multi[test_idx]

        # Standardize
        scaler = StandardScaler()
        X_train_scaled = scaler.fit_transform(X_train)
        X_test_scaled = scaler.transform(X_test)

        # Apply SMOTE + Undersampling for classification tasks
        X_train_balanced, y_train_balanced = apply_smote_undersampling(
            X_train_scaled, y_train_binary
        )

        # --- Method 1: Direct Regression ---
        result1 = method_direct_regression(
            X_train_scaled, X_test_scaled,
            y_train, y_test, y_test_binary
        )

        # --- Method 2: Two-Stage ---
        result2 = method_two_stage(
            X_train_scaled, X_test_scaled,
            y_train, y_test,
            y_train_binary, y_test_binary,
            X_train_balanced, y_train_balanced
        )

        # --- Method 3: Multi-class ---
        # Calculate training set median values per class
        median_values = get_multiclass_median_values(y_train, bins)

        result3 = method_multiclass(
            X_train_scaled, X_test_scaled,
            y_train_multi, y_test_multi,
            y_test, y_test_binary,
            median_values
        )

        # Collect results
        for result in [result1, result2, result3]:
            all_results.append({
                'Product': product_name,
                'Method': result['method'],
                'AUC': result['auc'],
                'F1': result['f1'],
                'MAE_all': result['mae_all'],
                'MAE_transfused': result['mae_transfused'],
            })

        # Print results for this product
        print(f"\n  {'Method':<20} {'AUC':>8} {'F1':>8} "
              f"{'MAE(all)':>10} {'MAE(trans)':>12}")
        print(f"  {'-'*60}")
        for result in [result1, result2, result3]:
            print(f"  {result['method']:<20} {result['auc']:>8.3f} "
                  f"{result['f1']:>8.3f} {result['mae_all']:>10.3f} "
                  f"{result['mae_transfused']:>12.3f}")

    # Compute Dual-MAE Composite Scores
    df_results = pd.DataFrame(all_results)
    df_results = compute_dual_mae_composite(df_results)

    # Summary with composite scores
    print("\n" + "=" * 70)
    print("  Dual-MAE Composite Score Results")
    print("  Composite = 0.5 * normalized_MAE_all + 0.5 * normalized_MAE_transfused")
    print("=" * 70)

    for product in ['RBC', 'Plasma', 'Platelet']:
        prod_data = df_results[df_results['Product'] == product].sort_values(
            'Composite_Score'
        )
        best = prod_data.iloc[0]
        print(f"\n  {product}:")
        print(f"  {'Method':<20} {'MAE(all)':>10} {'MAE(trans)':>12} "
              f"{'norm_all':>10} {'norm_trans':>12} {'Composite':>10}")
        print(f"  {'-'*76}")
        for _, row in prod_data.iterrows():
            marker = " <-- BEST" if row['Method'] == best['Method'] else ""
            print(f"  {row['Method']:<20} {row['MAE_all']:>10.3f} "
                  f"{row['MAE_transfused']:>12.3f} {row['norm_MAE_all']:>10.3f} "
                  f"{row['norm_MAE_trans']:>12.3f} {row['Composite_Score']:>10.3f}"
                  f"{marker}")

    # Best method per product
    print("\n" + "=" * 70)
    print("  Recommended Methods")
    print("=" * 70)
    for product in ['RBC', 'Plasma', 'Platelet']:
        best = df_results[df_results['Product'] == product].sort_values(
            'Composite_Score'
        ).iloc[0]
        print(f"  {product}: {best['Method']} "
              f"(Composite Score = {best['Composite_Score']:.3f})")

    # Save results
    os.makedirs(OUTPUT_DIR, exist_ok=True)
    df_results.to_csv(
        os.path.join(OUTPUT_DIR, 'paradigm_comparison_results.csv'),
        index=False
    )
    print(f"\nResults saved to: {OUTPUT_DIR}/paradigm_comparison_results.csv")


if __name__ == '__main__':
    main()
