# Supplementary material for: Unified comparison of machine learning paradigms for blood transfusion prediction in pediatric congenital heart surgery
Source: iScience. 2026 May 30;29(6):116181. doi: 10.1016/j.isci.2026.116181 (PMC13241783; doi:10.1016/j.isci.2026.116181)
Supplement: Data S1. Original analysis code used for data preprocessing, model training, evaluation, and visualization [file mmc2.zip › raw code/data_utils.py]

"""
Data loading and preprocessing utilities.

Paper: Blood Transfusion Prediction in Pediatric Congenital Heart Surgery:
       A Novel Framework for Unified Comparison Across Prediction Paradigms

This module provides common data loading, cleaning, encoding, imputation,
and preparation functions used by all analysis scripts.
"""

import numpy as np
import pandas as pd
from sklearn.preprocessing import StandardScaler
from sklearn.impute import KNNImputer
from sklearn.experimental import enable_iterative_imputer  # noqa: F401
from sklearn.impute import IterativeImputer
from sklearn.linear_model import BayesianRidge
from sklearn.ensemble import RandomForestRegressor
from sklearn.model_selection import train_test_split
from imblearn.over_sampling import SMOTE
from imblearn.under_sampling import RandomUnderSampler

from config import *

import warnings
warnings.filterwarnings('ignore')


# ============================================================
# Data Loading and Cleaning
# ============================================================

def load_raw_data(filepath=None):
    """
    Load the raw clinical data from Excel file.

    Parameters
    ----------
    filepath : str, optional
        Path to the Excel file. Defaults to DATA_FILE from config.

    Returns
    -------
    pd.DataFrame
        Raw DataFrame with missing value markers replaced by NaN
        and numeric columns converted to float.
    """
    if filepath is None:
        filepath = DATA_FILE

    df = pd.read_excel(filepath)

    # Replace known missing value markers with NaN
    for marker in MISSING_MARKERS:
        if marker == '':
            continue  # Skip empty string to avoid replacing valid empty cells
        df = df.replace(marker, np.nan)

    # Clean weight column: remove 'kg' suffix if present
    if 'weight (kg)' in df.columns:
        df['weight (kg)'] = (
            df['weight (kg)'].astype(str)
            .str.replace('kg', '', case=False)
            .str.strip()
        )
        df['weight (kg)'] = pd.to_numeric(df['weight (kg)'], errors='coerce')

    # Convert numeric columns that may contain text markers
    for col in NUMERIC_COLS_TO_CONVERT:
        if col in df.columns:
            df[col] = pd.to_numeric(df[col], errors='coerce')

    return df


def encode_categorical(df):
    """
    Encode categorical variables (gender, CPB) to binary numeric values.

    Handles both English and Chinese value labels.

    Parameters
    ----------
    df : pd.DataFrame
        DataFrame with categorical columns.

    Returns
    -------
    pd.DataFrame
        DataFrame with categorical columns encoded as 0/1 integers.
    """
    df = df.copy()
    for col, mapping in CATEGORICAL_ENCODING.items():
        if col in df.columns:
            df[col] = df[col].map(mapping).fillna(0).astype(int)
    return df


# ============================================================
# Imputation Methods
# ============================================================

def impute_mean(df, numeric_cols):
    """Mean imputation: replace missing values with column means."""
    df_imp = df.copy()
    for col in numeric_cols:
        if col in df_imp.columns:
            df_imp[col] = df_imp[col].fillna(df_imp[col].mean())
    return df_imp


def impute_median(df, numeric_cols):
    """Median imputation: replace missing values with column medians."""
    df_imp = df.copy()
    for col in numeric_cols:
        if col in df_imp.columns:
            df_imp[col] = df_imp[col].fillna(df_imp[col].median())
    return df_imp


def impute_normal_range_random(df, numeric_cols, seed=RANDOM_STATE):
    """
    Normal-range random imputation.

    For columns with known pediatric normal ranges, missing values are
    sampled from N(mean, std) and clipped to [min, max].
    For other columns, mean imputation is used as fallback.

    Parameters
    ----------
    df : pd.DataFrame
    numeric_cols : list of str
    seed : int

    Returns
    -------
    pd.DataFrame
    """
    rng = np.random.RandomState(seed)
    df_imp = df.copy()

    for col in numeric_cols:
        if col not in df_imp.columns:
            continue
        missing_mask = df_imp[col].isnull()
        n_missing = missing_mask.sum()
        if n_missing == 0:
            continue

        if col in NORMAL_RANGES:
            params = NORMAL_RANGES[col]
            random_vals = rng.normal(params['mean'], params['std'], n_missing)
            random_vals = np.clip(random_vals, params['min'], params['max'])
            df_imp.loc[missing_mask, col] = random_vals
        else:
            # Fallback to mean imputation
            df_imp[col] = df_imp[col].fillna(df_imp[col].mean())

    return df_imp


def impute_knn(df, numeric_cols, n_neighbors=5):
    """KNN imputation (k=5)."""
    df_imp = df.copy()
    cols_in_df = [c for c in numeric_cols if c in df_imp.columns]
    imputer = KNNImputer(n_neighbors=n_neighbors)
    df_imp[cols_in_df] = imputer.fit_transform(df_imp[cols_in_df])
    return df_imp


def impute_iterative_regression(df, numeric_cols):
    """
    Iterative regression imputation using BayesianRidge.

    This was identified as the best imputation method in our comparison.
    """
    df_imp = df.copy()
    cols_in_df = [c for c in numeric_cols if c in df_imp.columns]
    imputer = IterativeImputer(
        estimator=BayesianRidge(),
        max_iter=10,
        random_state=RANDOM_STATE
    )
    df_imp[cols_in_df] = imputer.fit_transform(df_imp[cols_in_df])
    return df_imp


def impute_random_forest(df, numeric_cols):
    """Iterative imputation using Random Forest regressor."""
    df_imp = df.copy()
    cols_in_df = [c for c in numeric_cols if c in df_imp.columns]
    imputer = IterativeImputer(
        estimator=RandomForestRegressor(n_estimators=50, random_state=RANDOM_STATE),
        max_iter=10,
        random_state=RANDOM_STATE
    )
    df_imp[cols_in_df] = imputer.fit_transform(df_imp[cols_in_df])
    return df_imp


# ============================================================
# Feature and Target Preparation
# ============================================================

def get_feature_cols(df):
    """Return the list of feature columns available in the DataFrame."""
    return [col for col in FEATURE_COLS if col in df.columns]


def create_binary_labels(y):
    """Create binary labels: 1 if transfusion volume > 0, else 0."""
    return (y > 0).astype(int)


def create_multiclass_labels(y, bins):
    """
    Create multi-class labels using pd.cut with bins.

    Parameters
    ----------
    y : array-like
        Continuous transfusion volume values.
    bins : list of float
        Bin edges, e.g., [0, 0.5, 2, 4, inf] creates 4 classes:
        class 0: [0, 0.5]
        class 1: (0.5, 2]
        class 2: (2, 4]
        class 3: (4, inf)

    Returns
    -------
    np.ndarray
        Integer class labels (0, 1, 2, ...).
    """
    import pandas as pd
    labels = list(range(len(bins) - 1))
    return pd.cut(y, bins=bins, labels=labels, include_lowest=True).astype(int).values


def get_multiclass_median_values(y_train, bins):
    """
    Calculate training set median transfusion volume for each class.

    Used to convert multi-class predictions back to continuous values
    for MAE calculation.
    """
    import pandas as pd
    labels = list(range(len(bins) - 1))
    y_train_multi = pd.cut(y_train, bins=bins, labels=labels, include_lowest=True).astype(int)
    median_values = {}
    for label in labels:
        mask = y_train_multi == label
        if mask.sum() > 0:
            median_values[label] = np.median(y_train[mask])
        else:
            if bins[label + 1] == float('inf'):
                median_values[label] = bins[label] + 1
            else:
                median_values[label] = (bins[label] + bins[label + 1]) / 2
    return median_values


# ============================================================
# Data Balancing
# ============================================================

def apply_smote_undersampling(X, y, smote_strategy=SMOTE_STRATEGY,
                              under_strategy=UNDERSAMPLE_STRATEGY):
    """
    Apply SMOTE oversampling followed by random undersampling.

    Parameters
    ----------
    X : np.ndarray
        Feature matrix.
    y : np.ndarray
        Binary labels.
    smote_strategy : float
        SMOTE sampling_strategy parameter.
    under_strategy : float
        RandomUnderSampler sampling_strategy parameter.

    Returns
    -------
    X_balanced, y_balanced : np.ndarray
    """
    smote = SMOTE(sampling_strategy=smote_strategy, random_state=RANDOM_STATE)
    rus = RandomUnderSampler(sampling_strategy=under_strategy, random_state=RANDOM_STATE)

    X_res, y_res = smote.fit_resample(X, y)
    X_res, y_res = rus.fit_resample(X_res, y_res)
    return X_res, y_res


# ============================================================
# Complete Data Preparation Pipeline
# ============================================================

def get_prepared_data(filepath=None):
    """
    Full data preparation pipeline: load, clean, encode, impute.

    Uses iterative regression imputation (the best method identified
    in the imputation comparison analysis).

    Parameters
    ----------
    filepath : str, optional
        Path to raw data file.

    Returns
    -------
    X : pd.DataFrame
        Feature matrix (n_samples x 16 features), all numeric.
    targets : dict
        Dictionary mapping product name to target array.
        Keys: 'RBC', 'Plasma', 'Platelet'.
    """
    df = load_raw_data(filepath)
    df = encode_categorical(df)

    feature_cols = get_feature_cols(df)

    # Identify numeric feature columns that may have missing values
    numeric_feature_cols = [
        col for col in feature_cols
        if col not in CATEGORICAL_COLS
    ]

    # Apply iterative regression imputation (best method)
    df = impute_iterative_regression(df, numeric_feature_cols)

    # Extract features
    X = df[feature_cols].copy()

    # Ensure all features are numeric
    for col in X.columns:
        X[col] = pd.to_numeric(X[col], errors='coerce')
    X = X.fillna(0)  # Safety fallback

    # Extract targets
    targets = {}
    for product, col in OUTCOME_COLS.items():
        if col in df.columns:
            targets[product] = pd.to_numeric(df[col], errors='coerce').fillna(0).values

    return X, targets


def prepare_train_test(X, y_continuous, product_name=None):
    """
    Prepare train/test split with standardization and balancing.

    Parameters
    ----------
    X : array-like
        Feature matrix.
    y_continuous : array-like
        Continuous target values.
    product_name : str, optional
        Blood product name (for logging).

    Returns
    -------
    dict with keys:
        'X_train_scaled', 'X_test_scaled': Standardized features
        'X_train_raw', 'X_test_raw': Raw (unstandardized) features
        'y_train', 'y_test': Continuous targets
        'y_train_binary', 'y_test_binary': Binary labels
        'y_train_multi', 'y_test_multi': Multi-class labels (if product_name given)
        'X_train_balanced', 'y_train_balanced': SMOTE+US balanced data
        'scaler': Fitted StandardScaler
        'train_idx', 'test_idx': Original indices
    """
    X_arr = np.array(X)
    y_arr = np.array(y_continuous)
    y_binary = create_binary_labels(y_arr)

    # Stratified train/test split
    indices = np.arange(len(X_arr))
    train_idx, test_idx = train_test_split(
        indices, test_size=TEST_SIZE,
        random_state=RANDOM_STATE, stratify=y_binary
    )

    X_train, X_test = X_arr[train_idx], X_arr[test_idx]
    y_train, y_test = y_arr[train_idx], y_arr[test_idx]
    y_train_binary = y_binary[train_idx]
    y_test_binary = y_binary[test_idx]

    # Standardize features
    scaler = StandardScaler()
    X_train_scaled = scaler.fit_transform(X_train)
    X_test_scaled = scaler.transform(X_test)

    # Apply SMOTE + Undersampling for classification tasks
    X_train_balanced, y_train_balanced = apply_smote_undersampling(
        X_train_scaled, y_train_binary
    )

    result = {
        'X_train_scaled': X_train_scaled,
        'X_test_scaled': X_test_scaled,
        'X_train_raw': X_train,
        'X_test_raw': X_test,
        'y_train': y_train,
        'y_test': y_test,
        'y_train_binary': y_train_binary,
        'y_test_binary': y_test_binary,
        'X_train_balanced': X_train_balanced,
        'y_train_balanced': y_train_balanced,
        'scaler': scaler,
        'train_idx': train_idx,
        'test_idx': test_idx,
    }

    # Add multi-class labels if product name is specified
    if product_name and product_name in MULTICLASS_BINS:
        bins = MULTICLASS_BINS[product_name]
        y_multi = create_multiclass_labels(y_arr, bins)
        result['y_train_multi'] = y_multi[train_idx]
        result['y_test_multi'] = y_multi[test_idx]

    return result
