# Supplementary material for: Unified comparison of machine learning paradigms for blood transfusion prediction in pediatric congenital heart surgery
Source: iScience. 2026 May 30;29(6):116181. doi: 10.1016/j.isci.2026.116181 (PMC13241783; doi:10.1016/j.isci.2026.116181)
Supplement: Data S1. Original analysis code used for data preprocessing, model training, evaluation, and visualization [file mmc2.zip › raw code/05_regression_algorithms.py]

#!/usr/bin/env python3
"""
Script 05: 15 Regression Algorithms Comparison (Figure 6)
============================================================

Compares 15 machine learning regression algorithms for predicting
transfusion volume among transfused patients only.

Algorithms evaluated:
  1. Ridge Regression          9.  Gradient Boosting
  2. Lasso                    10.  SVR
  3. ElasticNet               11.  KNN Regressor
  4. Decision Tree            12.  Neural Network (MLP)
  5. Random Forest            13.  XGBoost
  6. Extra Trees              14.  LightGBM
  7. Bagging                  15.  CatBoost
  8. AdaBoost

Analysis focuses on RBC and Plasma (sufficient transfused samples).
Evaluation metrics: MAE, RMSE, R-squared.

Paper: Blood Transfusion Prediction in Pediatric Congenital Heart Surgery:
       A Novel Framework for Unified Comparison Across Prediction Paradigms
"""

import os
import numpy as np
import pandas as pd
from sklearn.model_selection import train_test_split
from sklearn.preprocessing import StandardScaler
from sklearn.metrics import mean_absolute_error, mean_squared_error, r2_score

# Regression algorithms
from sklearn.linear_model import Ridge, Lasso, ElasticNet
from sklearn.tree import DecisionTreeRegressor
from sklearn.ensemble import (
    RandomForestRegressor, ExtraTreesRegressor,
    BaggingRegressor, AdaBoostRegressor,
    GradientBoostingRegressor
)
from sklearn.svm import SVR
from sklearn.neighbors import KNeighborsRegressor
from sklearn.neural_network import MLPRegressor

from config import *
from data_utils import get_prepared_data

import warnings
warnings.filterwarnings('ignore')

np.random.seed(RANDOM_STATE)

# Try importing optional libraries
try:
    from xgboost import XGBRegressor
    HAS_XGBOOST = True
except ImportError:
    HAS_XGBOOST = False

try:
    from lightgbm import LGBMRegressor
    HAS_LIGHTGBM = True
except ImportError:
    HAS_LIGHTGBM = False

try:
    from catboost import CatBoostRegressor
    HAS_CATBOOST = True
except ImportError:
    HAS_CATBOOST = False


def get_regressors():
    """
    Return a dictionary of all 15 regression algorithms with their
    hyperparameters.
    """
    regressors = {
        'Ridge': Ridge(alpha=1.0, random_state=RANDOM_STATE),
        'Lasso': Lasso(alpha=0.1, random_state=RANDOM_STATE),
        'ElasticNet': ElasticNet(alpha=0.1, l1_ratio=0.5, random_state=RANDOM_STATE),
        'Decision Tree': DecisionTreeRegressor(
            max_depth=10, random_state=RANDOM_STATE),
        'Random Forest': RandomForestRegressor(
            n_estimators=N_ESTIMATORS, random_state=RANDOM_STATE, n_jobs=-1),
        'Extra Trees': ExtraTreesRegressor(
            n_estimators=N_ESTIMATORS, random_state=RANDOM_STATE, n_jobs=-1),
        'Bagging': BaggingRegressor(
            n_estimators=50, random_state=RANDOM_STATE, n_jobs=-1),
        'AdaBoost': AdaBoostRegressor(
            n_estimators=50, random_state=RANDOM_STATE),
        'Gradient Boosting': GradientBoostingRegressor(
            n_estimators=N_ESTIMATORS, random_state=RANDOM_STATE),
        'SVR': SVR(kernel='rbf', C=1.0),
        'KNN': KNeighborsRegressor(n_neighbors=5),
        'Neural Network': MLPRegressor(
            hidden_layer_sizes=(100, 50), max_iter=500,
            random_state=RANDOM_STATE),
    }

    if HAS_XGBOOST:
        regressors['XGBoost'] = XGBRegressor(
            n_estimators=N_ESTIMATORS, random_state=RANDOM_STATE, verbosity=0)
    if HAS_LIGHTGBM:
        regressors['LightGBM'] = LGBMRegressor(
            n_estimators=N_ESTIMATORS, random_state=RANDOM_STATE, verbose=-1)
    if HAS_CATBOOST:
        regressors['CatBoost'] = CatBoostRegressor(
            n_estimators=N_ESTIMATORS, random_state=RANDOM_STATE, verbose=0)

    return regressors


def main():
    print("=" * 70)
    print("  15 Regression Algorithms Comparison (Figure 6)")
    print("  (Transfused Patients Only)")
    print("=" * 70)

    # Load data
    print("\nLoading data...")
    X, targets = get_prepared_data()
    X_arr = X.values
    print(f"  Total patients: {len(X_arr)}")

    regressors = get_regressors()
    print(f"  Algorithms loaded: {len(regressors)}")

    all_results = []

    # Focus on RBC and Plasma (sufficient transfused samples)
    products_to_analyze = ['RBC', 'Plasma']

    for product_name in products_to_analyze:
        print(f"\n{'='*60}")
        print(f"  Blood Product: {product_name}")
        print(f"{'='*60}")

        y = targets[product_name]

        # Filter to transfused patients only (y > 0)
        mask_transfused = y > 0
        X_transfused = X_arr[mask_transfused]
        y_transfused = y[mask_transfused]

        print(f"  Transfused patients: {len(y_transfused)} / {len(y)}")
        print(f"  Mean volume: {y_transfused.mean():.2f}")
        print(f"  Std volume: {y_transfused.std():.2f}")
        print(f"  Range: [{y_transfused.min():.1f}, {y_transfused.max():.1f}]")

        # Train/test split (no stratification for regression)
        X_train, X_test, y_train, y_test = train_test_split(
            X_transfused, y_transfused,
            test_size=TEST_SIZE, random_state=RANDOM_STATE
        )

        # Standardize
        scaler = StandardScaler()
        X_train_scaled = scaler.fit_transform(X_train)
        X_test_scaled = scaler.transform(X_test)

        print(f"\n  Training: {len(y_train)}, Test: {len(y_test)}")

        print(f"\n  {'Algorithm':<20} {'MAE':>8} {'RMSE':>8} "
              f"{'R2':>8} {'Rel.MAE%':>10}")
        print(f"  {'-'*56}")

        for name, reg in regressors.items():
            try:
                reg.fit(X_train_scaled, y_train)
                y_pred = np.maximum(reg.predict(X_test_scaled), 0)

                mae = mean_absolute_error(y_test, y_pred)
                rmse = np.sqrt(mean_squared_error(y_test, y_pred))
                r2 = r2_score(y_test, y_pred)
                rel_mae = mae / y_transfused.mean() * 100

                all_results.append({
                    'Product': product_name,
                    'Algorithm': name,
                    'MAE': mae,
                    'RMSE': rmse,
                    'R2': r2,
                    'Relative_MAE_pct': rel_mae,
                })

                print(f"  {name:<20} {mae:>8.3f} {rmse:>8.3f} "
                      f"{r2:>8.3f} {rel_mae:>9.1f}%")

            except Exception as e:
                print(f"  {name:<20} ERROR: {str(e)[:35]}")

        # Report top 5 by MAE
        product_results = [r for r in all_results if r['Product'] == product_name]
        sorted_by_mae = sorted(product_results, key=lambda x: x['MAE'])
        print(f"\n  Top 5 by MAE (lowest is best):")
        for i, r in enumerate(sorted_by_mae[:5], 1):
            print(f"    {i}. {r['Algorithm']}: MAE={r['MAE']:.3f}")

    # Summary
    print("\n" + "=" * 70)
    print("  Summary: Best Regression Algorithm per Blood Product")
    print("=" * 70)

    df_results = pd.DataFrame(all_results)
    for product in products_to_analyze:
        prod_data = df_results[df_results['Product'] == product]
        best = prod_data.loc[prod_data['MAE'].idxmin()]
        print(f"  {product}: {best['Algorithm']} "
              f"(MAE={best['MAE']:.3f}, R2={best['R2']:.3f})")

    # Save results
    os.makedirs(OUTPUT_DIR, exist_ok=True)
    df_results.to_csv(
        os.path.join(OUTPUT_DIR, 'regression_comparison_results.csv'),
        index=False
    )
    print(f"\nResults saved to: {OUTPUT_DIR}/regression_comparison_results.csv")


if __name__ == '__main__':
    main()
