# Supplementary material for: Unified comparison of machine learning paradigms for blood transfusion prediction in pediatric congenital heart surgery
Source: iScience. 2026 May 30;29(6):116181. doi: 10.1016/j.isci.2026.116181 (PMC13241783; doi:10.1016/j.isci.2026.116181)
Supplement: Data S1. Original analysis code used for data preprocessing, model training, evaluation, and visualization [file mmc2.zip › raw code/06_shap_analysis.py]

#!/usr/bin/env python3
"""
Script 06: SHAP Feature Importance Analysis (Figure 5 - SHAP panels)
============================================================

Performs SHAP (SHapley Additive exPlanations) feature importance analysis
using Random Forest classifiers for binary transfusion prediction.

For each blood product (RBC, Plasma, Platelet):
  - Trains a Random Forest on balanced data
  - Computes SHAP values using TreeExplainer
  - Identifies top 10 most important features
  - Generates SHAP summary plots and bar plots

Paper: Blood Transfusion Prediction in Pediatric Congenital Heart Surgery:
       A Novel Framework for Unified Comparison Across Prediction Paradigms
"""

import os
import numpy as np
import pandas as pd
import matplotlib
matplotlib.use('Agg')  # Non-interactive backend
import matplotlib.pyplot as plt
from sklearn.model_selection import train_test_split
from sklearn.preprocessing import StandardScaler
from sklearn.ensemble import RandomForestClassifier
import shap

from config import *
from data_utils import (
    get_prepared_data, create_binary_labels, apply_smote_undersampling
)

import warnings
warnings.filterwarnings('ignore')

np.random.seed(RANDOM_STATE)

# Font settings for publication-quality figures
matplotlib.rcParams['font.family'] = 'Arial'
matplotlib.rcParams['axes.unicode_minus'] = False

# English feature name mapping for SHAP plots
FEATURE_DISPLAY_NAMES = {
    'age (months)':                 'Age (months)',
    'gender':                       'Sex',
    'weight (kg)':                  'Weight (kg)',
    'Hb (g/L)':                     'Hemoglobin (g/L)',
    'RBC count (*10^12/L)':         'RBC Count',
    'Hct (%)':                      'Hematocrit (%)',
    'Plt count (*10^9/L)':          'Platelet Count',
    'Fib (mg/dL)':                  'Fibrinogen (mg/dL)',
    'Alb (g/L)':                    'Albumin (g/L)',
    'Total Protein (g/L)':          'Total Protein (g/L)',
    'Direct glycolubin (umol/L)':   'Direct Bilirubin',
    'Indirect glycolubin (umol/L)': 'Indirect Bilirubin',
    'PT (seconds)':                 'PT (seconds)',
    'APTT (seconds)':               'APTT (seconds)',
    'Aristotle Score':              'Aristotle Score',
    'CPB':                          'CPB',
}


def main():
    print("=" * 70)
    print("  SHAP Feature Importance Analysis (Figure 5)")
    print("=" * 70)

    # Load data
    print("\nLoading data...")
    X, targets = get_prepared_data()
    X_arr = X.values
    feature_names = list(X.columns)

    # Map to display names
    display_names = [
        FEATURE_DISPLAY_NAMES.get(name, name) for name in feature_names
    ]

    print(f"  Total patients: {len(X_arr)}")
    print(f"  Features ({len(feature_names)}): {display_names}")

    os.makedirs(OUTPUT_DIR, exist_ok=True)

    # Store SHAP results for combined plot
    shap_results = {}

    for product_name in ['RBC', 'Plasma', 'Platelet']:
        print(f"\n{'='*50}")
        print(f"  Blood Product: {product_name}")
        print(f"{'='*50}")

        y = targets[product_name]
        y_binary = create_binary_labels(y)

        # Train/test split
        indices = np.arange(len(X_arr))
        train_idx, test_idx = train_test_split(
            indices, test_size=TEST_SIZE,
            random_state=RANDOM_STATE, stratify=y_binary
        )

        X_train, X_test = X_arr[train_idx], X_arr[test_idx]
        y_train_binary = y_binary[train_idx]

        # Standardize
        scaler = StandardScaler()
        X_train_scaled = scaler.fit_transform(X_train)
        X_test_scaled = scaler.transform(X_test)

        # Balance training data
        X_train_balanced, y_train_balanced = apply_smote_undersampling(
            X_train_scaled, y_train_binary
        )

        # Train Random Forest
        rf_model = RandomForestClassifier(
            n_estimators=N_ESTIMATORS, random_state=RANDOM_STATE, n_jobs=-1
        )
        rf_model.fit(X_train_balanced, y_train_balanced)

        # Compute SHAP values
        print("  Computing SHAP values...")
        explainer = shap.TreeExplainer(rf_model)
        shap_values = explainer.shap_values(X_test_scaled)

        # For binary classification, take the positive class (index 1)
        if isinstance(shap_values, list):
            shap_vals = shap_values[1]
        elif shap_values.ndim == 3:
            shap_vals = shap_values[:, :, 1]
        else:
            shap_vals = shap_values

        # Compute mean absolute SHAP values
        mean_shap = np.abs(shap_vals).mean(axis=0)

        # Top 10 features
        sorted_idx = np.argsort(mean_shap)[-10:]
        top_features = [(display_names[i], mean_shap[i]) for i in sorted_idx[::-1]]

        print(f"\n  Top 10 features by mean |SHAP value|:")
        for rank, (feat, val) in enumerate(top_features, 1):
            print(f"    {rank:2d}. {feat:<25s} {val:.4f}")

        # Store for combined plot
        shap_results[product_name] = {
            'shap_vals': shap_vals,
            'X_test': X_test_scaled,
            'mean_shap': mean_shap,
            'sorted_idx': sorted_idx,
        }

        # --- Individual SHAP summary plot ---
        fig, ax = plt.subplots(figsize=(8, 6))
        shap.summary_plot(
            shap_vals, X_test_scaled,
            feature_names=display_names,
            max_display=10, show=False
        )
        plt.title(f'SHAP Feature Importance - {product_name}', fontsize=12)
        plt.xlabel('SHAP value', fontsize=10)
        plt.tight_layout()
        plt.savefig(
            os.path.join(OUTPUT_DIR, f'SHAP_{product_name}.png'),
            dpi=300, bbox_inches='tight'
        )
        plt.savefig(
            os.path.join(OUTPUT_DIR, f'SHAP_{product_name}.pdf'),
            bbox_inches='tight'
        )
        plt.close()
        print(f"  Saved: SHAP_{product_name}.png/pdf")

    # --- Combined SHAP bar plot (1 row x 3 columns) ---
    print("\n  Generating combined SHAP bar plot...")
    fig, axes = plt.subplots(1, 3, figsize=(18, 6))
    panel_labels = ['(B)', '(D)', '(F)']

    for idx, product_name in enumerate(['RBC', 'Plasma', 'Platelet']):
        ax = axes[idx]
        data = shap_results[product_name]
        sorted_idx = data['sorted_idx']
        sorted_values = data['mean_shap'][sorted_idx]
        sorted_names = [display_names[i] for i in sorted_idx]

        # Color gradient: deep red to light blue
        colors = plt.cm.RdYlBu_r(np.linspace(0.2, 0.8, len(sorted_idx)))

        bars = ax.barh(
            range(len(sorted_idx)), sorted_values,
            color=colors, edgecolor='black', linewidth=0.5
        )

        ax.set_yticks(range(len(sorted_idx)))
        ax.set_yticklabels(sorted_names, fontsize=11)
        ax.set_xlim(0, max(sorted_values) * 1.2)

        # Add value labels
        for i, val in enumerate(sorted_values):
            ax.text(val + 0.005, i, f'{val:.3f}', va='center', fontsize=9)

        # Only first subplot gets x-axis label as title
        if idx == 0:
            ax.set_xlabel('mean(|SHAP value|)', fontsize=14)
        else:
            ax.set_xlabel('mean(|SHAP value|)', fontsize=10)

        ax.set_title(product_name, fontsize=13, fontweight='bold')

        # Panel label
        ax.text(-0.15, 1.05, panel_labels[idx],
                transform=ax.transAxes, fontsize=14,
                fontweight='bold', va='bottom', ha='left')

    plt.tight_layout()
    plt.savefig(
        os.path.join(OUTPUT_DIR, 'SHAP_bar_combined.png'),
        dpi=300, bbox_inches='tight', facecolor='white'
    )
    plt.savefig(
        os.path.join(OUTPUT_DIR, 'SHAP_bar_combined.pdf'),
        bbox_inches='tight'
    )
    plt.close()
    print("  Saved: SHAP_bar_combined.png/pdf")

    # Save SHAP values to CSV
    for product_name in ['RBC', 'Plasma', 'Platelet']:
        data = shap_results[product_name]
        df_shap = pd.DataFrame({
            'Feature': display_names,
            'Mean_Abs_SHAP': data['mean_shap'],
        }).sort_values('Mean_Abs_SHAP', ascending=False)
        df_shap.to_csv(
            os.path.join(OUTPUT_DIR, f'shap_values_{product_name}.csv'),
            index=False
        )

    print(f"\nAll SHAP results saved to: {OUTPUT_DIR}/")


if __name__ == '__main__':
    main()
